# Supplementary material for: Integrated Transcriptomics and Metabolomics Reveal Key Insights into Iridoid Biosynthesis in Gentiana crassicaulis Seeds during Germination
Source: Genes (Basel). 2024 Sep 26;15(10):1255. doi: 10.3390/genes15101255 (PMC11507440; doi:10.3390/genes15101255)
Supplement: Supplementary file 1 [file genes-15-01255-s001.zip]

Archive with 7 entries (6 files):
- Supplementary Materials/
- Supplementary Materials/Figure S1. Analysis of iridoid metabolites.tif
- Supplementary Materials/Figure S2 Quality assessment of transcriptome .tif
- Supplementary Materials/Figure S3 Heat map showing the expression trends of differentially expressed gene across all samples.tif
- Supplementary Materials/Figure S4.tif
- Supplementary Materials/Table S1 Summary of iridoid spectral information.xlsx
- Supplementary Materials/Table S2 Primer list used in real-timePCR.xlsx
