# Supplementary material for: Integrated Transcriptomics and Metabolomics Reveal Key Insights into Iridoid Biosynthesis in Gentiana crassicaulis Seeds during Germination
Source: Genes (Basel). 2024 Sep 26;15(10):1255. doi: 10.3390/genes15101255 (PMC11507440; doi:10.3390/genes15101255)
Supplement: Supplementary file 1 [file genes-15-01255-s001.zip › Supplementary Materials/Table S1 Summary of iridoid spectral information.xlsx]

## Sheet: Sheet1
Name	tR	Ion peak	Measured molecular weight	Theoretical molecular weight	Ppm	Formula	Secondary mass spectrometry
	/min		m/z	m/z			m/z
1.Loganic acid	5.1	[M-H]-	375.128	375.13	-4.53	C16H24O10	213.0802,169.0901,151.0796
2.Secologanoside	5.94	[M-H]-	389.107	389.109	-4.11	C16H22O11	209.0447,183.0686,121.0672
3. 6'-O-β-D-Glucosyl-gentiopicroside	6.49	[M+FA-H]-	563.16	563.162	-2.31	C22H30O14	341.1046,193.0563,179.0599
4.Swertiamarin	6.62	[M+FA-H]-	419.118	419.12	-3.58	C16H22O10	179.0610，149.0639,141.0220
5.Gentiopicroside	7.37	[M+FA-H]-	401.107	401.109	-4.24	C16H20O9	193.0543,149.0637,89.0264
6.Sweroside	7.67	[M+FA-H]-	403.123	403.125	-3.97	C16H22O9	195.0688,151.0815,125.0271
7. 7-O-(4''-O-glucosyl)coumaroyl-loganic acid	9.44	[M-H]-	683.216	683.219	-4.54	C31H40O17	521.1702,359.2346,163.0422
8. Geniposide	9.69	[M+FA-H]-	433.134	433.135	-3.69	C17H24O10	147.0520,101.0270,68.9994
9. Macrophylloside B	18.8	[M-H]-	891.219	891.22	-1.68	C40H44O23	755.2092,613.1825,451.1294
10. Macrophylloside A	19.18	[M-H]-	875.225	875.225	-0.23	C40H44O22	739.2138,697.2008,451.1270
