# Supplementary material for: Integrated Transcriptomics and Metabolomics Reveal Key Insights into Iridoid Biosynthesis in Gentiana crassicaulis Seeds during Germination
Source: Genes (Basel). 2024 Sep 26;15(10):1255. doi: 10.3390/genes15101255 (PMC11507440; doi:10.3390/genes15101255)
Supplement: Supplementary file 1 [file genes-15-01255-s001.zip › Supplementary Materials/Table S2 Primer list used in real-timePCR.xlsx]

## Sheet: Sheet1
gene	direction	sequence（5′ to 3′）	length
8-HGO	F	GGGCAGACAGTGTACCACCATTTCA	25
8-HGO	R	CCAAGTCCAACAGCACCAAGGC	22
DL7H	F	AAGACGGGCAGACAAATGCGAGTGA	25
DL7H	R	TGCCATTCAGGGTATCGGCTCAACA	25
SLS	F	ATGGAGGTGGATCTGATCAAGAAAGC	26
SLS	R	TCACTCAAGCTTCTTATAAATCACATGG	28
STR	F	GCATCGGACGGGAGTTTGTA	20
STR	R	TGCCGGATCGAATTTGAGTAG	21
CYP72A2	F	ACAAGGGCTGGTCGTCTATGAAGGT	25
CYP72A2	R	CGAGAAATGGCGTCACTGGTTAGGG	25
CYP84A1	F	ACTGGCGGAGAAGTACGGCGGAATC	25
CYP84A1	R	ATGGTGGCGGGTCGGTTCGAGAAA	24
CYP76	F	ACCTATGGACCGATCCTCACCCTCT	25
CYP76	R	GTCTCTGCCACCGTAAGTAGCCTCT	25
13-LOX3	F	AGAATTACGAGGCGACGGCAATGGC	25
13-LOX3	R	CCACCAAGAACAGGGCGAGCAAAGT	25
